# Supplementary material for: SAfety and Feasibility of EArly Resistance Training After Median Sternotomy: The SAFE-ARMS Study
Source: Phys Ther. 2022 May 13;102(7):pzac056. doi: 10.1093/ptj/pzac056 (PMC9351378; doi:10.1093/ptj/pzac056)
Supplement: Supplement_B_pzac056 [file supplement_b_pzac056.zip]

Archive with 1 entries (1 files):
- Supplement_B_pzac056.docx
